# Supplementary material for: Platelet Rich Plasma Combined with Arthroscopic Surgery Versus Arthroscopic Surgery Alone for the Treatment of Femoroacetabular Impingement Syndrome
Source: J Clin Med. 2026 Jul 1;15(13):5118. doi: 10.3390/jcm15135118 (PMC13363635; doi:10.3390/jcm15135118)
Supplement: Supplementary file 1 [file jcm-15-05118-s001.zip]

Archive with 1 entries (1 files):
- jcm-4170727-supplementary.pdf
